# Supplementary material for: Rosuvastatin protects against oxLDL-induced endothelial cell oxidative stress and attenuates atherosclerotic plaque formation in ApoE-/- mice through the NF-κB pathway
Source: PLoS One. 2026 Feb 20;21(2):e0339967. doi: 10.1371/journal.pone.0339967 (PMC12923013; doi:10.1371/journal.pone.0339967)
Supplement: S1 Table — (XLSX) [file pone.0339967.s004.xlsx]

## Sheet: KEGG-Metabset Enrich
Num	First Category	Second Category	Pathway Description	Pathway_ID	Database	Enrich Factor	DA Score	Ratio_in_study	Ratio_in_pop	P_value	P_adjust
1	Metabolism	Lipid metabolism	alpha-Linolenic acid metabolism	map00592	KEGG PATHWAY	0.2	-0.05263	1/56	5/182	0.8449	0.9584
1	Metabolism	Amino acid metabolism	Tyrosine metabolism	map00350	KEGG PATHWAY	0.125	-0.125	1/56	8/182	0.9508	0.9765
1	Metabolism	Amino acid metabolism	Phenylalanine metabolism	map00360	KEGG PATHWAY	0.125	-0.125	1/56	8/182	0.9508	0.9765
1	Metabolism	Carbohydrate metabolism	Glyoxylate and dicarboxylate metabolism	map00630	KEGG PATHWAY	0.125	-0.125	1/56	8/182	0.9508	0.9765
1	Metabolism	Metabolism of cofactors and vitamins	Porphyrin metabolism	map00860	KEGG PATHWAY	0.166667	-0.2	1/56	6/182	0.894	0.9706
1	Metabolism	Carbohydrate metabolism	Pentose phosphate pathway	map00030	KEGG PATHWAY	0.2	-0.25	1/56	5/182	0.8449	0.9584
1	Metabolism	Biosynthesis of other secondary metabolites	Caffeine metabolism	map00232	KEGG PATHWAY	0.25	-0.25	1/56	4/182	0.7737	0.9484
1	Metabolism	Amino acid metabolism	Valine, leucine and isoleucine degradation	map00280	KEGG PATHWAY	0.25	-0.25	1/56	4/182	0.7737	0.9484
1	Metabolism	Amino acid metabolism	Valine, leucine and isoleucine biosynthesis	map00290	KEGG PATHWAY	0.333333	-0.3333	1/56	3/182	0.6706	1
1	Metabolism	Amino acid metabolism	Phenylalanine, tyrosine and tryptophan biosynthesis	map00400	KEGG PATHWAY	0.333333	-0.3333	1/56	3/182	0.6706	1
1	Metabolism	Carbohydrate metabolism	Propanoate metabolism	map00640	KEGG PATHWAY	0.333333	-0.3333	1/56	3/182	0.6706	1
1	Metabolism	Xenobiotics biodegradation and metabolism	Drug metabolism - cytochrome P450	map00982	KEGG PATHWAY	0.333333	-0.3333	1/56	3/182	0.6706	1
1	Environmental Information Processing	Signal transduction	cAMP signaling pathway	map04024	KEGG PATHWAY	0.333333	-0.3333	1/56	3/182	0.6706	1
1	Organismal Systems	Endocrine system	Prolactin signaling pathway	map04917	KEGG PATHWAY	0.333333	-0.3333	1/56	3/182	0.6706	1
1	Organismal Systems	Endocrine system	Regulation of lipolysis in adipocytes	map04923	KEGG PATHWAY	0.333333	-0.3333	1/56	3/182	0.6706	1
1	Organismal Systems	Endocrine system	Aldosterone synthesis and secretion	map04925	KEGG PATHWAY	0.333333	-0.3333	1/56	3/182	0.6706	1
1	Organismal Systems	Digestive system	Vitamin digestion and absorption	map04977	KEGG PATHWAY	0.333333	-0.3333	1/56	3/182	0.6706	1
1	Metabolism	Lipid metabolism	Fatty acid degradation	map00071	KEGG PATHWAY	0.5	-0.5	1/56	2/182	0.5219	1
1	Metabolism	Carbohydrate metabolism	Starch and sucrose metabolism	map00500	KEGG PATHWAY	0.5	-0.5	1/56	2/182	0.5219	1
1	Metabolism	Biosynthesis of other secondary metabolites	Neomycin, kanamycin and gentamicin biosynthesis	map00524	KEGG PATHWAY	0.5	-0.5	1/56	2/182	0.5219	1
1	Metabolism	Metabolism of cofactors and vitamins	Thiamine metabolism	map00730	KEGG PATHWAY	0.5	-0.5	1/56	2/182	0.5219	1
1	Organismal Systems	Nervous system	Synaptic vesicle cycle	map04721	KEGG PATHWAY	0.5	-0.5	1/56	2/182	0.5219	1
1	Organismal Systems	Endocrine system	Insulin secretion	map04911	KEGG PATHWAY	0.5	-0.5	1/56	2/182	0.5219	1
1	Organismal Systems	Endocrine system	Cortisol synthesis and secretion	map04927	KEGG PATHWAY	0.5	-0.5	1/56	2/182	0.5219	1
1	Human Diseases	Endocrine and metabolic disease	Cushing syndrome	map04934	KEGG PATHWAY	0.5	-0.5	1/56	2/182	0.5219	1
1	Human Diseases	Cancer: overview	Chemical carcinogenesis - DNA adducts	map05204	KEGG PATHWAY	0.5	-0.5	1/56	2/182	0.5219	1
1	Metabolism	Metabolism of other amino acids	Phosphonate and phosphinate metabolism	map00440	KEGG PATHWAY	1	-1	1/56	1/182	0.3077	1
1	Metabolism	Carbohydrate metabolism	Inositol phosphate metabolism	map00562	KEGG PATHWAY	1	-1	1/56	1/182	0.3077	1
1	Organismal Systems	Endocrine system	Thyroid hormone synthesis	map04918	KEGG PATHWAY	1	-1	1/56	1/182	0.3077	1
1	Human Diseases	Neurodegenerative disease	Prion disease	map05020	KEGG PATHWAY	1	-1	1/56	1/182	0.3077	1
1	Metabolism	Carbohydrate metabolism	Galactose metabolism	map00052	KEGG PATHWAY	0.2	0.2	1/56	5/182	0.8449	0.9584
1	Metabolism	Carbohydrate metabolism	Fructose and mannose metabolism	map00051	KEGG PATHWAY	0.333333	0.3333	1/56	3/182	0.6706	1
1	Metabolism	Lipid metabolism	Sphingolipid metabolism	map00600	KEGG PATHWAY	0.333333	0.3333	1/56	3/182	0.6706	1
1	Environmental Information Processing	Signal transduction	Sphingolipid signaling pathway	map04071	KEGG PATHWAY	0.333333	0.3333	1/56	3/182	0.6706	1
1	Human Diseases	Cancer: overview	Chemical carcinogenesis - receptor activation	map05207	KEGG PATHWAY	0.333333	0.3333	1/56	3/182	0.6706	1
1	Organismal Systems	Immune system	Fc gamma R-mediated phagocytosis	map04666	KEGG PATHWAY	0.5	0.5	1/56	2/182	0.5219	1
1	Organismal Systems	Endocrine system	PPAR signaling pathway	map03320	KEGG PATHWAY	1	1	1/56	1/182	0.3077	1
1	Environmental Information Processing	Signal transduction	Calcium signaling pathway	map04020	KEGG PATHWAY	1	1	1/56	1/182	0.3077	1
1	Environmental Information Processing	Signal transduction	Phospholipase D signaling pathway	map04072	KEGG PATHWAY	1	1	1/56	1/182	0.3077	1
1	Environmental Information Processing	Signal transduction	Apelin signaling pathway	map04371	KEGG PATHWAY	1	1	1/56	1/182	0.3077	1
1	Human Diseases	Infectious disease: bacterial	Tuberculosis	map05152	KEGG PATHWAY	1	1	1/56	1/182	0.3077	1
2	Human Diseases	Cancer: overview	Choline metabolism in cancer	map05231	KEGG PATHWAY	0.25	-0.07692	1/56	4/182	0.7737	0.9484
2	Metabolism	Metabolism of other amino acids	D-Amino acid metabolism	map00470	KEGG PATHWAY	0.181818	-0.1818	2/56	11/182	0.904	0.9677
2	Genetic Information Processing	Translation	Aminoacyl-tRNA biosynthesis	map00970	KEGG PATHWAY	0.181818	-0.1818	2/56	11/182	0.904	0.9677
2	Organismal Systems	Digestive system	Mineral absorption	map04978	KEGG PATHWAY	0.222222	-0.2222	2/56	9/182	0.8242	0.9637
2	Metabolism	Lipid metabolism	Steroid hormone biosynthesis	map00140	KEGG PATHWAY	0.25	-0.25	2/56	8/182	0.7657	0.9864
2	Metabolism	Amino acid metabolism	Arginine and proline metabolism	map00330	KEGG PATHWAY	0.25	-0.25	2/56	8/182	0.7657	0.9864
2	Metabolism	Amino acid metabolism	Tryptophan metabolism	map00380	KEGG PATHWAY	0.285714	-0.25	2/56	7/182	0.6915	0.9385
2	Metabolism	Carbohydrate metabolism	Butanoate metabolism	map00650	KEGG PATHWAY	0.25	-0.25	2/56	8/182	0.7657	0.9864
2	Metabolism	Amino acid metabolism	Glycine, serine and threonine metabolism	map00260	KEGG PATHWAY	0.285714	-0.2857	2/56	7/182	0.6915	0.9385
2	Metabolism	Metabolism of cofactors and vitamins	Nicotinate and nicotinamide metabolism	map00760	KEGG PATHWAY	0.4	-0.4	2/56	5/182	0.4889	1
2	Metabolism	Lipid metabolism	Primary bile acid biosynthesis	map00120	KEGG PATHWAY	0.666667	-0.6667	2/56	3/182	0.2244	1
2	Metabolism	Metabolism of cofactors and vitamins	Lipoic acid metabolism	map00785	KEGG PATHWAY	0.666667	-0.6667	2/56	3/182	0.2244	1
2	Human Diseases	Endocrine and metabolic disease	Insulin resistance	map04931	KEGG PATHWAY	0.666667	-0.6667	2/56	3/182	0.2244	1
2	Organismal Systems	Digestive system	Carbohydrate digestion and absorption	map04973	KEGG PATHWAY	0.666667	-0.6667	2/56	3/182	0.2244	1
2	Metabolism	Metabolism of cofactors and vitamins	Folate biosynthesis	map00790	KEGG PATHWAY	1	-1	2/56	2/182	0.0935	1
2	Metabolism	Amino acid metabolism	Arginine biosynthesis	map00220	KEGG PATHWAY	0.285714	0	2/56	7/182	0.6915	0.9385
2	Metabolism	Amino acid metabolism	Lysine degradation	map00310	KEGG PATHWAY	0.222222	0	2/56	9/182	0.8242	0.9637
2	Metabolism	Amino acid metabolism	Histidine metabolism	map00340	KEGG PATHWAY	0.4	0	2/56	5/182	0.4889	1
2	Metabolism	Metabolism of cofactors and vitamins	Pantothenate and CoA biosynthesis	map00770	KEGG PATHWAY	0.4	0	2/56	5/182	0.4889	1
2	Metabolism	Xenobiotics biodegradation and metabolism	Metabolism of xenobiotics by cytochrome P450	map00980	KEGG PATHWAY	0.333333	0	2/56	6/182	0.5995	1
2	Environmental Information Processing	Signaling molecules and interaction	Neuroactive ligand-receptor interaction	map04080	KEGG PATHWAY	0.4	0	2/56	5/182	0.4889	1
2	Human Diseases	Cardiovascular disease	Diabetic cardiomyopathy	map05415	KEGG PATHWAY	0.666667	0	2/56	3/182	0.2244	1
2	Metabolism	Lipid metabolism	Linoleic acid metabolism	map00591	KEGG PATHWAY	0.4	0.1053	2/56	5/182	0.4889	1
3	Metabolism	Lipid metabolism	Glycerophospholipid metabolism	map00564	KEGG PATHWAY	0.333333	-0.1	2/56	6/182	0.5995	1
3	Metabolism	Metabolism of other amino acids	beta-Alanine metabolism	map00410	KEGG PATHWAY	0.428571	-0.125	3/56	7/182	0.3694	1
3	Human Diseases	Cancer: overview	Central carbon metabolism in cancer	map05230	KEGG PATHWAY	0.176471	-0.1765	3/56	17/182	0.9408	0.9795
3	Metabolism	Metabolism of other amino acids	Glutathione metabolism	map00480	KEGG PATHWAY	0.6	-0.6	3/56	5/182	0.1705	1
4	Metabolism	Nucleotide metabolism	Pyrimidine metabolism	map00240	KEGG PATHWAY	0.333333	-0.1538	4/56	12/182	0.5344	1
4	Cellular Processes	Transport and catabolism	Efferocytosis	map04148	KEGG PATHWAY	0.6	-0.1538	3/56	5/182	0.1705	1
4	Organismal Systems	Digestive system	Protein digestion and absorption	map04974	KEGG PATHWAY	0.285714	-0.2857	4/56	14/182	0.6764	0.9347
5	Metabolism	Global and overview maps	Biosynthesis of cofactors	map01240	KEGG PATHWAY	0.294118	-0.2941	5/56	17/182	0.6466	1
5	Metabolism	Nucleotide metabolism	Purine metabolism	map00230	KEGG PATHWAY	0.416667	-0.4167	5/56	12/182	0.2921	1
5	Organismal Systems	Digestive system	Bile secretion	map04976	KEGG PATHWAY	0.384615	0.07692	5/56	13/182	0.3662	1
6	Metabolism	Global and overview maps	Nucleotide metabolism	map01232	KEGG PATHWAY	0.5	-0.5	6/56	12/182	0.1227	1
10	Environmental Information Processing	Membrane transport	ABC transporters	map02010	KEGG PATHWAY	0.357143	-0.2143	10/56	28/182	0.3409	1
